# Supplementary material for: A Centrifugal Microfluidic Platform Integrating Immunomagnetic Separation and Isothermal Amplification for Rapid and High-Sensitivity Detection of Foodborne Pathogens
Source: Biosensors (Basel). 2026 Jun 2;16(6):321. doi: 10.3390/bios16060321 (PMC13297579; doi:10.3390/bios16060321)
Supplement: Supplementary file 1 [file biosensors-16-00321-s001.zip]

Archive with 5 entries (5 files):
- Supplementary File.pdf
- Video S1.mp4
- Video S2.mp4
- Video S3.mp4
- Video S4.mp4
